# Supplementary material for: High Genomic Identity between Clinical and Environmental Strains of Herbaspirillum frisingense Suggests Pre-Adaptation to Different Hosts and Intrinsic Resistance to Multiple Drugs
Source: Antibiotics (Basel). 2021 Nov 18;10(11):1409. doi: 10.3390/antibiotics10111409 (PMC8614823; doi:10.3390/antibiotics10111409)
Supplement: Supplementary file 1 [file antibiotics-10-01409-s001.zip]

Archive with 1 entries (1 files):
- antibiotics-1415854-supplementary.pdf
